# Supplementary material for: Comparative analysis of the Geobacillus hemicellulose utilization locus reveals a highly variable target for improved hemicellulolysis
Source: BMC Genomics. 2014 Oct 1;15(1):836. doi: 10.1186/1471-2164-15-836 (PMC4194401; doi:10.1186/1471-2164-15-836)
Supplement: Supplementary file 2 — Additional file 2: Table S2: Annotations of the genes/proteins encoded in the HUS loci of the Geobacillus strains. The gene names, as well as the size and predicted functions of the encoded proteins are shown. The presence of an ortholog in a given Geobacillus strain is indicated by a black block, while absence of orthologs is denoted by a '-'. The Geobacillus strain numbers are those indicated in Table 2. Orthology to proteins in non-Geobacillus organisms was determined. (XLSX 130 KB) [file 12864_2014_6519_MOESM2_ESM.xlsx]

## Sheet: Supplementary Table S2
	Gene	Product	Subcellular	Signal		Geobacillus strain number																									Average amino	Closest non_Geobacillus ortholog			Average amino
Locus tag	name	size (aa)	Localization	Peptide	Predicted protein function	1	2	3	4	5	6	7	8	9	10	11	12	13	14	15	16	17	18	19	20	21	22	23	24	25	acid identity (%)	Organism	Strain	Locus_tag	acid identity (%)	Bitscore	E-value
HUS_CDS1	araP	335	Membrane	N	Sugar ABC transporter sugar-binding protein	+	+	+	+	+	-	+	+	+	-	-	-	-	-	+	-	+	+	+	+	-	-	-	-	-	88.7	Bacillus haludurans	C-125	BH3448	61.2	429	2e-143
HUS_CDS2	araS	591	Membrane	N	Two-component sensor histidine kinase	+	+	+	+	+	-	+	+	+	-	-	-	-	-	+	-	+	+	+	+	-	-	-	-	-	87.2	Paenibacillus mucilaginosus	3016	PM3016_6191	61.6	747	0
HUS_CDS3	araT	404	Cytoplasm	N	Two component transcriptional regulator, AraC family	+	+	+	+	+	-	+	+	+	-	-	-	-	-	+	-	+	+	+	+	-	-	-	-	-	84.7	Paenibacillus mucilaginosus	3016	PM3016_6190	53.6	435	2e-142
HUS_CDS4	araE	362	Membrane	Y	ABC transporter substrate-binding protein	+	+	+	+	+	-	+	+	+	-	-	-	-	-	+	-	+	+	+	+	-	-	-	-	-	96.4	Bacillus licheniformis	9945A	BaLi_c04620	79.9	581	0
HUS_CDS5	tnp	486	Cytoplasm	N	Transposase of IS5377-like element		-	-	-	-	-	-	+	-	-	-	-	-	-	-	-	-	-	-	-	-	-	-	-	-	-	Anoxybacillus flavithermus	WK1	Aflv_1662	97.7	696	0
HUS_CDS6	tnp	455	Cytoplasm	N	Transposase		-	-	-	-	-	-	+	-	-	-	-	-	-	-	-	-	-	-	-	-	-	-	-	-	-	Anoxybacillus flavithermus	WK1	Aflv_0546	78	773	0
HUS_CDS7	araG	513	Membrane	N	L-arabinose ABC transporter ATP-binding protein	+	+	+	+	+	-	+	+	+	-	-	-	-	-	+	-	+	+	+	+	-	-	-	-	-	95	Paenibacillus sp.	Y412MC10	GYMC10_1388	74.8	790	0
HUS_CDS8	araH	407	Membrane	N	L-arabinose ABC transporter permease	+	+	+	+	+	-	+	+	+	-	-	-	-	-	+	-	+	+	+	+	-	-	-	-	-	94.9	Paenibacillus mucilaginosus	3016	PM3016_6186	74.3	553	0
HUS_CDS9	tnp	292	Cytoplasm	N	Transposase IS4 family protein	+	+	-	-	-	-	-	-	-	-	-	-	-	-	-	-	-	-	-	-	-	-	-	-	-	100	Anoxybacillus flavithermus	TNO-09.006	AF6_0425	84.6	525	0
HUS_CDS10	tnp	436	Cytoplasm	N	Transposase IS116/IS110/IS902 family protein	+	+	-	-	-	-	-	-	-	-	-	-	-	-	-	-	-	-	-	-	-	-	-	-	-	100	Caldalkalibacillus thermarum	TA2.A	CathTA2_0074	100	856	0
HUS_CDS11	araR	364	Cytoplasm	N	Arabinose metabolism transcriptional repressor	+	+	+	+	+	+	+	+	+	+	+	+	+	+	+	+	+	+	+	+	-	-	-	-	-	94.9	Anoxybacillus flavithermus	WK1	Aflv_0528	76.4	593	0
HUS_CDS12	araD	228	Cytoplasm	N	L-ribulose-5-phosphate 4-epimerase	+	+	+	+	+	+	+	+	+	+	+	+	+	+	+	+	+	+	+	+	-	-	-	-	-	93.5	Anoxybacillus flavithermus	WK1	Aflv_0529	87.1	421	4e-138
HUS_CDS13	araB	564	Cytoplasm	N	L-ribulokinase	+	+	+	+	+	+	+	+	+	+	+	+	+	+	+	+	+	+	+	+	-	-	-	-	-	96.8	Anoxybacillus flavithermus	WK1	Aflv_0530	95.1	1090	0
HUS_CDS14	araA	497	Cytoplasm	N	L-arabinose isomerase	+	+	+	+	+	+	+	+	+	+	+	+	+	+	+	+	+	+	+	+	-	-	-	-	-	95.7	Anoxybacillus flavithermus	WK1	Aflv_0531	94.4	973	0
HUS_CDS15	tnp	443	Cytoplasm	N	Transposase	-	-	-	-	-	-	+	-	-	-	-	-	-	-	-	-	-	-	-	-	-	-	-	-	-	-	Bacillus smithii	7_3_47FAA	HMPREF1015_03209	96.8	853	0
HUS_CDS16	cutA	436	Membrane	Y	L-arabinose transporter (sugar-binding protein)	-	-	-	-	+	+	+	+	+	-	-	-	-	-	-	+	+	+	+	+	-	-	-	-	-	91.3	Bacillus subtilis	168	P94528	52.8	477	2e-160
HUS_CDS17	cutB	310	Membrane	N	L-arabinose ABC transporter permease	-	-	-		+	+	+	+	+	-	-	-	-	-	-	+	+	+	+	+	-	-	-	-	-	94.3	Bacillus subtilis	168	P94529	62	374	2e-125
HUS_CDS18	cutC	281	Membrane	N	L-arabinose ABC transporter permease	-	-	-	+	+	+	+	+	+	-	-	-	-	-	-	+	+	+	+	+	-	-	-	-	-	94.2	Bacillus subtilis	168	P94530	61.8	365	1e-122
HUS_CDS19	cutJ	440	Membrane	Y	CUT1 family carbohydrate ABC transporter substrate-binding protein	-	-	-	-	-	-	-	-	-	-	-	-	+	-	-	-	-	-	-	+	-	-	-	-	-	83.5	Paenibacillus mucilaginosus	3016	PM3016_2562	65.9	595	0
HUS_CDS20	cutK	313	Membrane	N	CUT1 family carbohydrate ABC transporter membrane protein 1	-	-	-	-	-	-	-	-	-	-	-	-	+	-	-	-	-	-	-	+	-	-	-	-	-	90.5	Paenibacillus mucilaginosus	3016	PM3016_2563	72.7	423	5e-143
HUS_CDS21	cutL	274	Membrane	N	CUT1 family carbohydrate ABC transporter membrane protein 2	-	-	-	-	-	-	-	-	-	-	-	-	+	-	-	-	-	-	-	+	-	-	-	-	-	91.4	Paenibacillus mucilaginosus	3016	PM3016_2564	78.1	409	2e-136
HUS_CDS22	araN0	643	Cytoplasm	N	AraN-like protein	-	-	-	-	-	-	-	-	-	-	-	-	+	-	-	-	-	-	-	-	-	-	-	-	-	-	Bacillus clausii	KSM-K16	ABC1212	58.8	808	0
HUS_CDS23	abp	433	Cytoplasm	N	β-L-arabinopyranosidase	-	-	-	-	-	-	-	-	-	+	+	+	-	-		-	-	-	-	-	-	-	-	-	-	94.5	Paenibacillus mucilaginosus	3016	PM3016_5729	67.7	616	0
HUS_CDS24	tnp	282	Cytoplasm	N	Transposase of IS5377-like element	-	-	-	-	-	-	-	-	-	-	-	-	-	-	+	-	-	-	-	-	-	-	-	-	-	-	Anoxybacillus flavithermus	WK1	Aflv_1662	99.6	579	0
HUS_CDS25	abnB	315	Membrane	N	Intracellular endo-alpha-(1->5)-L-arabinanase	-	-	-	-	-	-	-	-	-	+	+	+	-	-	+	-	-	-	-	-	-	-	-	-	-	98.2	Paenibacillus mucilaginosus	3016	PM3016_2745	53.9	322	2e-106
HUS_CDS26	abnE	454	Membrane	Y	Arabino-oligosaccharides-binding protein	-	-	-	-	-	-	-	-	-	+	+	-	-	-	+	-	-	-	-	-	-	-	-	-	-	99.7	Exiguobacterium pavilionensis	RW-2	M467_10180	70.1	667	0
HUS_CDS27	abnF	308	Membrane	N	Sugar ABC transporter permease	-	-	-	-	-	-	-	-	-	+	+	-	-	-	+	-	-	-	-	-	-	-	-	-	-	99.7	Exiguobacterium pavilionensis	RW-2	M467_10185	79.1	476	3e-166
HUS_CDS28	abnJ	302	Membrane	N	Sugar ABC transporter permease	-	-	-	-	-	-	-	-	-	+	+	-	-	-	+	-	-	-	-	-	-	-	-	-	-	100	Exiguobacterium pavilionensis	RW-2	M467_10190	77.3	459	6e-160
HUS_CDS29	cutM	357	Membrane	N	ABC transporter substrate-binding protein	-	-	-	-	-	-	-	-	-	-	-	+	-	-	-	-	-	-	-	-	-	-	-	-	-	-	Bacillus halodurans	C-125	BH1864	69.6	514	4e-178
HUS_CDS30	cutN	302	Membrane	N	Sugar ABC transporter permease	-	-	-	-	-	-	-	-	-	-	-	+	-	-	-	-	-	-	-	-	-	-	-	-	-	-	Bacillus halodurans	C-125	BH1865	75.8	450	5e-156
HUS_CDS31	cutO	287	Membrane	N	Sugar ABC transporter permease	-	-	-	-	-	-	-	-	-	-	-	+	-	-	-	-	-	-	-	-	-	-	-	-	-	-	Bacillus halodurans	C-125	BH1866	70	417	7e-144
HUS_CDS32	abnA	848	Extracellular	Y	Extracellular arabinase	-	-	-	-	-	-	-	-	-	+	+	+	-	-	+	-	-	-	-	-	-	-	-	-	-	97	Paenibacillus mucilaginosus	3016	PM3016_4492	67.2	1192	0
HUS_CDS33	abfB	506	Cytoplasm	N	Alpha-L-arabinofuranosidase	-	-	-	-	-	-	-	-	-	+	+	+	-	-	+	-	-	-	-	-	-	-	-	-	-	99.7	Paenibacillus mucilaginosus	3016	PM3016_5809	69.8	758	0
HUS_CDS34	abf43B	604	Cytoplasm	N	Alpha-L-arabinofuranosidase	-	-	-	-	-	-	-	-	-	-	-	-	-	+	-	-	-	-	-	-	-	-	-	-	-		Anoxybacillus flavithermus	WK1	Aflv_0532	81.5	1046	0
HUS_CDS35	abfA	502	Cytoplasm	N	Alpha-L-arabinofuranosidase	-	-	-	+	+	+	+	+	+	+	+	+	+	+	+	+	+	+	+	+	-	-	-	-	-	96.5	Bacillus halodurans	C-125	BH1861	79.6	852	0
HUS_CDS36	araJ	331	Cytoplasm	N	NAD-dependent oxidoreductase	-	-	+	+	+	+	+	+	+	+	+	+	+	+	+	+	+	+	+	+	-	-	-	-	-	86.9	Bacillus halodurans	C-125	BH3843	51.5	339	3e-104
HUS_CDS37	tnp	478	Cytoplasm	N	Transposase	-	-	-	-	-	-	-	-	-	-	-	-	-		-	-	-	-	-	-	-	-	-	-	-	-	Anoxybacillus flavithermus	WK1	Aflv_0546	77.2	793	0
HUS_CDS38	araK	350	Cytoplasm	N	Aldo 1-epimerase	+	+	+	+	+	+	+	+	+	+	+	+	+	+			-	-	-		-	-	-	-	-	87.5	Anoxybacillus flavithermus	WK1	Aflv_0538	61.8	434	2e-112
HUS_CDS39	araL	273	Cytoplasm	N	Haloacid dehydrogenase	-	-	-	+	+	+	+	+	+	+	+	+	+	+	+	+	+	+	+	+	-	-	-	-	-	85.5	Bacillus clausii	KSM-K16	ABC0404	57.2	313	6e-102
HUS_CDS40	araM	376	Cytoplasm	N	Glycerol-1-phosphate dehydrogenase	-	-	-	+	+	+	+	+	+	+	+	+	+	+	+	+	+	+	+	+	-	-	-	-	-	82.8	Bacillus halodurans	C-125	BH1862	44.8	347	1e-106
HUS_CDS41	tnp	351	Cytoplasm	N	Transposase, IS605 OrfB family	-	-	-		-	-	-	-		-	-	-	-	-	-	-	-	-	-	-	-	-	-	-	-	97.7	Desulfotomaculum nigrificans	DSM 574	DesniDRAFT_2693	48.3	310	1e-99
HUS_CDS42	tnp	164	Cytoplasm	N	Transposase (partial)	-	-	-	-	-	-	-	-	-	-	-	-	-	-	-	-	+	+	+	-	-	-	-	-	-	100	Anoxybacillus flavithermus	WK1	Aflv_0544	75.7	162	3e-45
HUS_CDS43	tnp	56	Cytoplasm	N	Transposase (partial)	-	-	-	-	-	-	-	-	-	-	-	-	-	-	-	-	+	+	+	-	-	-	-	-	-	100	Anoxybacillus flavithermus	WK1	Aflv_0546	55.4	70.5	9e-13
HUS_CDS44	-	63	Cytoplasm	N	Putative oxidoreducatase	-	-	-	-	-	-	-	-	-	-	-	-	-	-	-	-	+	+	+	-	-	-	-	-	-	100	Bacillus halodurans	C-125	BH3843	43.6	47	0.0001
HUS_CDS45	-	317	Cytoplasm	N	Aldo/keto reductase	-	-	-	-	-	-	-	-	-	-	-	-	-	-	-	-	-	-	-	+	-	-	-	-	-	-	Paenibacillus mucilaginosus	3016	PM3016_4887	73.8	494	3e-173
HUS_CDS46	tnp	88	Cytoplasm	N	Transposase (partial)	-	-	-	-	-	-	-	-	-	-	-	-	-	-	-	-	-	-	-	+	-	-	-	-	-	-	Bacillus cereus	AH621	bcere0007_57530	68.1	128	2e-35
HUS_CDS47	araC	296	Cytoplasm	N	AraC family transcriptional regulator	-	-	-	-	-	-	-	-	-	-	-	-	-	-	-	-	-	-	-	+	-	-	-	-	-	-	Paenibacillus mucilaginosus	3016	PM3016_2561	52.9	327	4e-108
HUS_CDS48	araN	642	Cytoplasm	N	Glycosyl hydrolase	-	-	-		+	+	+	+		+	+	+	+	-	+	+	-	-	-	+	-	-	-	-	-	92.2	Bacillus clausii	KSM-K16	ABC1212	57.5	798	0
HUS_CDS49	xynD	575	Membrane	N	Integral membrane sensor signal transduction histidine kinase	-	-	-	+	+	+	+	+	+	+	+	+	+	-	+	+	+	+	+	-		-	-	-	-	87.8	Clostridium ultunense	Esp	CULT_90064	62	706	0
HUS_CDS50	xynD	579	Membrane	N	Integral membrane sensor signal transduction histidine kinase	-	-	-	-	-	-	-	-	-	-	-	-	-	+	-	-	-	-	-	+	-	-	-	-	-	72.8	Paenibacillus curdlanolyticus	YK9	PaecuDRAFT_1064	52.3	596	0
HUS_CDS51	xynC	259	Cytoplasm	N	Two-component response regulator	-	-	-	+	+	+	+	+	+	+	+	+	+	-	+	+	+	+	+	-	+	-	-	-	-	88.5	Clostridium ultunense	Esp	CULT_90063	68.3	387	5e-130
HUS_CDS52	xynC	260	Cytoplasm	N	Two-component response regulator	-	-	-	-	-	-	-	-	-	-	-	-	-	+	-	-	-	-	-	+	-	-	-	-	-	67	Paenibacillus curdlanolyticus	YK9	PaecuDRAFT_1063	53.8	270	6e-78
HUS_CDS53	tnp	552	Cytoplasm	N	Transposase	-	-	-	-	-	-	-	-	-	+		-	-	-	-	-	-	-	-	-	-	-	-	-	-	100	Anoxybacillus sp.	SK3-4	C289_0500	85.7	658	0
HUS_CDS54	xynE	441	Membrane	Y	Xylooligosaccharide-binding protein	-	-	-	+	+	+	+	+	+	+	+	+	+	-	+	+	+	+	+	-	+	-	-	-	-	95.6	Clostridium ultunense	Esp	CULT_90062	80.6	730	0
HUS_CDS55	xynE	437	Membrane	Y	Xylooligosaccharide-binding protein	-	-	-	-	-	-	-	-	-	-	-	-	-	+	-	-	-	-	-	+	-	-	-	-	-	82.3	Paenibacillus curdlanolyticus	YK9	PaecuDRAFT_1062	72.7	676	0
HUS_CDS56	xynF	289	Membrane	N	Xylooligosaccharide transport system permease protein	-	-	-	+	+	+	+	+	+	+	+	+	+	+	+	+	+	+	+	+	+	-	-	-	-	89.1	Clostridium ultunense	Esp	CULT_90061	78.7	443	6e-131
HUS_CDS57	xynG	288	Membrane	N	Xylooligosaccharide transport system permease protein	-	-	-	+	+	+	+	+	+	+	+	+	+	+	+	+	+	+	+	+	+	-	-	-	-	87.2	Clostridium ultunense	Esp	CULT_90059	82.1	471	1e-130
HUS_CDS58	xylM	322	Cytoplasm	N	Aldose 1-epimerase (mutarotase)	-	-	-	+	+	+	+	+	+	+	+	+	+	-	+	+	+	+	+	-	+	-	-	-	-	91.2	Anoxybacillus flavithermus	WK1	Aflv_0538	61	426	6e-138
HUS_CDS59	axe1	204	Cytoplasm	N	Acetyl xylan esterase	-	-	-	+	+	+	+	+	+	+	+	+	+	-	+	+	+	+	+	-	+	-	-	-	-	86.7	Clostridium ultunense	Esp	CULT_90058	59.1	257	2e-82
HUS_CDS60	xynB1	705	Cytoplasm	N	Xylan 1,4-β-xylosidase	-	-	-	+	+	+	+	+	+	+	+	+	+	+	+	+	+	+	+	+	+	-	-	-	-	94.6	Bacillus halodurans	C-125	BH2114	74.5	1111	0
HUS_CDS61	xynA1	331	Cytoplasm	N	Endo-1,4-β-xylanase (intracellular)	-	-	-	+	+	+	+	+	+	+	+	+	+	+	+	-	+	+	+	-	+	-	-	-	-	90.8	Paenibacillus lactis	154	PaelaDRAFT_3013	66.2	462	1e-158
HUS_CDS62	tnp	164	Cytoplasm	N	Transposase (partial)	-	-	-	-	-	-	-	-	-	-	-	-	-	-	-	-	-	-	-	-	+	-	-	-	-	-	Bacillus smithii	7_3_47FAA	HMPREF1015_03209	94.5	296	2e-96
HUS_CDS63	tnp	105	Cytoplasm	N	Transposase (partial)	-	-	-	-	-	-	-	-	-	-	-	-	-	-	-	-	-	-	-	-	+	-	-	-	-	-	Bacillus smithii	7_3_47FAA	HMPREF1015_03209	86.7	169	5e-48
HUS_CDS64	aguE	547	Membrane	Y	Aldotetraouronic acid-binding protein	-	-	-	+	+	+	+	+	+	+	+	+	+	-		-	+	+	+	+	+	-	-	-	-	92.6	Bacillus halodurans	C-125	BH1064	56.3	649	0
HUS_CDS65	tnp	485	Cytoplasm	N	Transposase	-	-	-	-	-	-	-	-	-	-	-	-	-	-	+	-	-	-	-	-	-	-	-	-	-	-	Anoxybacillus flavithermus	WK1	Aflv_1652	58.6	583	0
HUS_CDS66	aguF	360	Membrane	N	ABC transporter inner membrane component	-	-	-	+	+	+	+	+	+	+	+	+	+	-	+	-	+	+	+	+	+	-	-	-	-	91	Bacillus halodurans	C-125	BH1065	72.5	472	3e-136
HUS_CDS67	aguG	296	Membrane	N	ABC transporter permease	-	-	-	+	+	+	+	+	+	+	+	+	+	-	+	-	+	+	+	+	+	-	-	-	-	94	Bacillus halodurans	C-125	BH1066	75.4	458	1e-132
HUS_CDS68	aguA	679	Cytoplasm	N	Xylan alpha-(1->2)-glucuronosidase	-	-	-	+	+	+	+	+	+	+	+	+	+	+	+	-	+	+	+	+	+	-	-	-	-	88	Bacillus halodurans	C-125	BH1061	72.6	973	0
HUS_CDS69	xynB2	504	Cytoplasm	N	Xylan 1,4-beta-xylosidase	-	-	-	+	+	+	+	+	+	+	+	+	+	+	+	-	+	+	+	+	+	-	-	-	-	91.6	Bacillus halodurans	C-125	BH1068	65.8	721	0
HUS_CDS70	kdgK	314	Cytoplasm	N	2-dehydro-3-deoxygluconokinase	-	-	-	+	+	+	+	+	+	+	+	+	+	+	+	-	+	+	+	+	+	-	-	-	-	84.8	Brevibacillus borstelensis	AK1	I532_23251	61.5	411	4e-119
HUS_CDS71	kdgA	216	Cytoplasm	N	2-keto-3-deoxy-6-phosphogluconate aldolase	-	-	-	+	+	+	+	+	+	+	+	+	+	+	+	-	+	+	+	+	+	-	-	-	-	78.3	Brevibacillus borstelensis	AK1	I532_23256	49.2	203	9e-60
HUS_CDS72	uxuR	249	Cytoplasm	N	GntR family transcriptional regulator	-	-	-	+	+	+	+	+	+	+	+	+	+	+	+	-	+	+	+	+	+	-	-	-	-	92.8	Paenibacillus sp.	HGF5	HMPREF9412_6464	62.8	298	6e-97
HUS_CDS73	uxaC	473	Cytoplasm	N	Uronate isomerase	-	-	-	+	+	+	+	+	+			+	+	+	+	-	+	+	+	+	+	-	-	-	-	86.9	Bacillus cellulosilyticus	DSM 2522	Bcell_0550	59.4	621	0
HUS_CDS74	tnp	292	Cytoplasm	N	Transposase	-	-	-	-	-	-	-	-	-	+	+	-	-	-	-	-	-	-	-	-	-	-	-	-	-	100	Bacillus smithii	7_3_47FAA	HMPREF1015_02069	98	605	0
HUS_CDS75	uxuA	371	Cytoplasm	N	Mannonate dehydratase	-	-	-	+	+	+	+	+	+	+	+	+	+	+	+	-	+	+	+	+	+	-	-	-	-	93.3	Moorella thermoacetica	ATCC 39073	Moth_0430	66.5	514	4e-178
HUS_CDS76	uxuB	281	Cytoplasm	N	Fructuronate reductase	-	-	-	+	+	+	+	+	+	+	+	+	+	+	+	-	+	+	+	+	+	-	-	-	-	91.7	Bacillus nealsonii	AAU1	A499_05620	73.3	446	3e-152
HUS_CDS77	orfA	214	Membrane	N	Integral membrane protein	-	-	-	+	+	+	+	+	+	+	+	+	+	+	+	+	+	+	+	+	+	-	-	-	-	78.5	Bacillus alcalophilus	ATCC 27647	BalcAV_06051	43.9	178	4e-49
HUS_CDS78	orfB	171	Cytoplasm	N	Transposon-like protein, Zn-finger domain-containing protein	-	-	-	-	-	-	-	-	-	-	-	-	-	-	+	-	-	-	-	-	-	-	-	-	-	-	Carboxydothermus hydrogenoformans	Z-2901	CHY_2517	41.6	108	3e-26
HUS_CDS79	tnp	417	Cytoplasm	N	IS1604-like transposase	-	-	-	-	-	-	-	-	-	-	-	-	-	-	+	-	-	-	-	-	-	-	-	-	-	-	Anoxybacillus flavithermus	WK1	Aflv_1669	97.6	839	0
HUS_CDS80	orfC	266	Cytoplasm	N	ATPase AAA	-	-	-	-	-	-	-	-	-	-	-	-	-	-	+	-	-	-	-	-	-	-	-	-	-	-	Anoxybacillus flavithermus	AK1	H919_08660	98.1	536	0
HUS_CDS81	trt	420	Cytoplasm	N	RNA-directed DNA polymerase	-	-	-	-	-	-	-	-	-			-	-	-	-	-	-	-	-	-	-	-	-	-	-	100	Caldalkalibacillus thermarum	TA2.A1	CathTA2_0069	80.9	681	0
HUS_CDS82	tnp	552	Cytoplasm	N	Transposase	-	-	-	-	-	-	-	-	-	-	-	-	-	+	-	-	-	-	-	-	-	-	-	-	-	-	Anoxybacillus flavithermus	WK1	Aflv_0213	74.2	347	2e-113
HUS_CDS83	xynA2	412	Extracellular	Y	Endo-1,4-beta-xylanase (extracellular)	-	-	-	+	+	+		+	+	+	+		+	+	+	+	+	+	+	-	+	-	-	-	-	87.2	Bacillus nealsonii	AAU1	A499_04286	64.2	504	5e-169
HUS_CDS84	tnp	454	Cytoplasm	N	Transposase	-	-	-	-	-	-	-	-	-	-	-	-	-	+	-	-	-	-	-	-	-	-	-	-	-		Bacillus smithii	7_3_47FAA	HMPREF1015_00547	70.1	658	0
HUS_CDS85	mocA	360	Cytoplasm	N	Oxidoreductase/dehydrogenase	-	-	-	-	-	-	-	-	-	-	-	-	-	-	-	-	-	-	-	-	+	-	-	-	-	-	Bacillus nealsonii	AAU1	A499_18746	69.1	501	2e-174
HUS_CDS86	xynX	265	Membrane	N	NGG1-interacting factor 3	-	-	-	+	+	+	+	+	+	+	+	+	+	+	+		+	+	+	-	+	-	-	-	-	76.8	Paenibacillus mucilaginosus	3016	PM3016_2365	57.7	318	6e-101
HUS_CDS87	axe2	219	Cytoplasm	N	Acetyl xylan esterase	-	-	-	+	+	+	+	+	+	+	+	+	+	+	+	+	+	+	+	-	+	-	-	-	-	91.1	Thermobacillus composti	KWC4	Theco_1504	73.8	338	2e-112
HUS_CDS88	cheY	514	Cytoplasm	N	AraC family transcriptional regulator	-	-	-	+	+	-	-	-	+			-	+	+	-	-	-	-	-	-	-	-	-	-	-	93.8	Bacillus halodurans	C-125	BH2109	404.4	474	8e-169
HUS_CDS89	hisK	560	Cytoplasm	N	Integral membrane sensor signal transduction histidine kinase	-	-	-	+	+	-	-	-	+	-	-	-	+	+	-	-	-	-	-	-	-	-	-	-	-	95.7	Bacillus halodurans	C-125	BH2110	37.7	388	2e-122
HUS_CDS90	cutD	568	Membrane	Y	ABC transporter substrate-binding protein	-	-	-	+	+	-	-	-	+	-	-	-	+	+	-	-	-	-	-	-	-	-	-	-	-	89.5	Bacillus halodurans	C-125	BH2111	55.9	672	0
HUS_CDS91	cutE	326	Membrane	N	Sugar ABC transporter permease	-	-	-	+	+	-	-	-	+	-	-	-	+	+	-	-	-	-	-	-	-	-	-	-	-	97.9	Bacillus halodurans	C-125	BH2112	74.7	485	7e-169
HUS_CDS92	cutF	309	Membrane	N	Sugar ABC transporter permease	-	-	-	+	+	-	-	-	+	-	-	-	+	+	-	-	-	-	-	-	-	-	-	-	-	99.3	Bacillus halodurans	C-125	BH2113	74.6	428	9e-147
HUS_CDS93	tnp	391	Cytoplasm	N	Transposase IS4 family protein	-	-	-	-	-	-	-	-	-	+	+	-	-	-	-	-	-	-	-	-	-	-	-	-	-	100	Anoxybacillus flavithermus	WK1	Aflv_2105	89.9	733	0
HUS_CDS94	cel	492	Extracellular	N	Glycoside hydrolase, family 5	-	-	-	-	-	+	-		-	-	-	-	-	-	-	+	-	-	-	-	+	-	-	-	-	93.9	Verminephrobacter eiseniae	EF01-2	Veis_0943	59	614	0
HUS_CDS95	cutG	434	Membrane	Y	Sugar ABC transporter substrate-binding protein	-	-	-	-	-	+	-	-	-	-	-	-	-	-	-	+	-	-	-	-	-	-	-	-	-	95.1	Halobacillus sp.	BAB-2008	D479_02527	53.6	464	2e-157
HUS_CDS96	cutH	330	Membrane	N	Sugar ABC transporter permease	-	-	-	-	-	+	-	-	-	-	-	-	-	-	-	+	-	-	-	-	-	-	-	-	-	96.5	Halobacillus sp.	BAB-2008	D479_02522	54.1	348	5e-116
HUS_CDS97	cutI	275	Membrane	N	Sugar ABC transporter permease	-	-	-	-	-	+	-	-	-	-	-	-	-	-	-	+	-	-	-	-	-	-	-	-	-	97.4	Halobacillus sp.	BAB-2008	D479_02517	62.5	347	2e-116
HUS_CDS98	bgl	698	Cytoplasm	N	β-glucosidase-like glycosyl hydrolase	-	-	-	-	-		-	-	-	-	-	-	-	-	-	+	-	-	-	-	-	-	-	-	-	97.8	Thermoanaerobacterium thermosaccharolyticum	DSM 571	Tthe_248	68.9	1012	0
HUS_CDS99	tnp	193	Cytoplasm	N	Transposase IS5377	-	-	-	-	-	+	-	-	-	-	-	-	-	-	-	-	-	-	-	-	-	-	-	-	-	-	Anoxybacillus flavithermus	WK1	Aflv_1662	99.3	317	9e-105
HUS_CDS100	aldO	279	Cytoplasm	N	Aldo/keto reductase	-	-	-	-	-	+	-	+	-	-	-	-	-	-	-	+	-	-	-	-	-	-	-	-	-	98.3	Bacillus cellulosilyticus	DSM 2522	Bcell_4078	74	432	9e-150
HUS_CDS101	ilvD	760	Cytoplasm	N	Dihydroxy-acid dehydratase	-	-	-	-	-	+	-	+	-	-	-	-	-	-	-	+	-	-	-	-	-	-	-	-	-	97.2	Planococcus halocryophilus	Or1	B481_1665	73	1125	9e-150
HUS_CDS102	iclR	288	Cytoplasm	N	IclR family transcriptional regulator	-	-	-	-	-	-	-	+	-	-	-	-	-	-	-		-	-	-	-	-	-	-	-	-	-	Planococcus halocryophilus	Or1	B481_1663	68.6	328	1e-109
HUS_CDS103	-	299	Cytoplasm	N	Fumarylacetoacetate hydrolase	-	-	-	-	-	+	-	+	-	-	-	-	-	-	-	+	-	-	-	-	-	-	-	-	-	95.4	Thermobacillus composti	KWC4	Theco_0429	63.8	384	1e-129
HUS_CDS104	aldHT	490	Cytoplasm	N	Aldehyde dehydrogenase, thermostable	-	-	-	-	-	+	-	+	-	-	-	-	-	-	-	+	-	-	-	-	-	-	-	-	-	98.6	Bacillus azotoformans	LMG 9581	BAZO_00965	73.6	763	0
HUS_CDS105	xynB3	535	Cytoplasm	N	Xylan beta-1,4-xylosidase	-	-	-	+	+	+	+	+				+	+	+	+	+	+	+	+	+	+	-	-	-	-	95	Clostridium ultunense	Esp	CULT_90066	82.4	935	0
HUS_CDS106	tnp	454	Cytoplasm	N	Transposase	-	-	-	-	-	-	-	-	+	-	-	-	-	-	-	-	-	-	-	-	-	-	-	-	-	-	Bacillus smithii	7_3_47FAA	HMPREF1015_03213	96.5	894	0
HUS_CDS107	tnp	552	Cytoplasm	N	Transposase	-	-	+	-	-	-	-	-	-	-	-	-	-	-	-	-	-	-	-	-	-	-	-	-	-	-	Anoxybacillus flavithermus	WK1	Aflv_0213	72.3	339	2e-110
HUS_CDS108	xylA	445	Cytoplasm	N	Xylose isomerase	+	+	+	+	+	+	+	+	+	+	+	+	+	+	+	+	+	+	+	+	+	+	+	+	-	96.5	Bacillus halodurans	C-125	BH2757	79.5	740	0
HUS_CDS109	xylB	502	Cytoplasm	N	Xylose kinase	+	+	+	+	+	+	+	+	+	+	+	+	+	+	+	+	+	+	+	+	+	+	+	+	-	89.3	Bacillus halodurans	C-125	BH2756	62.4	637	0
HDI_CDS111	orf1	100	Cytoplasm	N	Hypothetical protein	+	+	+	+	-	-	+	-	-	+	+	+	+	-	-	-	-	-	-	-	-	-	-	-	-	96.2	Anoxybacillus flavithermus	WK1	Aflv_2216	41.1	68.1	2e-12
HDI_CDS112	orf2	129	Cytoplasm	N	Hypothetical protein	-	-	-	-	+	-	-	-	-	-	-	-	-	-	-	+	-	-	-	-	-	-	-	-	-	97.6	Anoxybacillus flavithermus	TNO-09.006	AF6_2485	77.1	212	2e-65
HDI_CDS113	orf3	181	Cytoplasm	N	Hypothetical protein	-	-	-	-	+	+	-	+	-	-	-	-	-	-	+	+	-	-	-	-	-	-	-	-	-	95.1	Anoxybacillus sp.	SK3-4	C289_1190	63.6	175	1e-46
HDI_CDS114	tnp	82	Cytoplasm	N	Transposase	-	-	-	-	-	-	-	-	-	-	-	-	-	-	-	-	-	-	-	-	+	-	-	-	-	-	Anoxybacillus flavithermus	AK1	H919_08265	86.3	141	3e-41
HDI_CDS115	tnp	293	Cytoplasm	N	Integrase	-	-	-	-	-	-	-	-	-	-	-	-	-	-	-	-	-	-	-	-	+	-	-	-	-	-	Anoxybacillus flavithermus	AK1	H919_08270	88	541	0
