# Supplementary material for: Comparative analysis of the Geobacillus hemicellulose utilization locus reveals a highly variable target for improved hemicellulolysis
Source: BMC Genomics. 2014 Oct 1;15(1):836. doi: 10.1186/1471-2164-15-836 (PMC4194401; doi:10.1186/1471-2164-15-836)
Supplement: Supplementary file 3 — Additional file 3: Table S3: Annotations of the additional genes/proteins encoded at the 5′ end of the echD-npd islands of Geobacillus strains. The gene names, as well as the size and predicted functions of the encoded proteins are shown. The presence of an ortholog in a given Geobacillus strain is indicated by a black block, while absence of orthologs is denoted by a '-'. The Geobacillus strain numbers are those indicated in Table 2. Orthology to proteins in non-Geobacillus organisms was determined. (XLSX 31 KB) [file 12864_2014_6519_MOESM3_ESM.xlsx]

## Sheet: Supplementary Table S3
	Gene	Product	Subcellular	Signal		Geobacillus Strain Number																									Average amino	Closest non-Geobacillus ortholog			Average amino
Locus tag	name	size (aa)	Localization	Peptide	Predicted protein function	1	2	3	4	5	6	7	8	9	10	11	12	13	14	15	16	17	18	19	20	21	22	23	24	25	acid identity (%)	Organism	Strain	Locus_tag	acid identity (%)	Bitscore	E-value
ENI_CDS1	hutI	383	Cytoplasm	N	Amidohydrolase	-	-	-	-	-	+	-	-	-	+	+	-	+	-	-	-	-	-	-	-	+	+	+	+	-	90.9	Bacillus infantis	NRRL B-14911	B14911_23557	67.8	534	0
ENI_CDS2	asnC	148	Cytoplasm	N	AsnC family transcriptional regulator	-	-	-	-	-	+	-	-	-	+	+	-	+	-	-	-	-	-	-	-	+	+	+	+	-	89.4	Bacillus infantis	NRRL B-14911	B14911_23562	70.1	214	3e-67
ENI_CDS3	dppA	282	Cytoplasm	N	M55 family peptidase	-	-	-	-	-	+	-	-	-	+	+	-	+	-	-	-	-	-	-	-	+	+	+	+	-	95.9	Bacillus infantis	NRRL B-14911	B14911_23572	81.1	462	9e-159
ENI_CDS4	tnp	425	Cytoplasm	N	Transposase IS116/IS110/IS902 family protein	-	-	-	-	-	-	-	-	-	-	-	-	-	-	-	-	-	-	-	-	+	-	-	-		-	Caldalkalibacillus thermarum	TA2.A1	CathTA2_0065	97.5	828	0
ENI_CDS5	dppB	308	Membrane	N	Peptide ABC transporter permease	-	-	-	-	-	+	-	-	-	+	+	-	+	-	-	-	-	-	-	-	+	+	+	+	-	95.2	Bacillus infantis	NRRL B-14911	B14911_23577	78.6	507	1e-177
ENI_CDS6	dppC	312	Membrane	N	Oligopeptide ABC transporter permease	-	-	-	-	-	+	-	-	-	+	+	-	+	-	-	-	-	-	-	-	+	+	+	+	-	92.8	Bacillus infantis	NRRL B-14911	B14911_23582	78.5	485	2e-168
ENI_CDS7	dppD	335	Membrane	N	Oligopeptide ABC transporter ATP-binding protein	-	-	-	-	-	+	-	-	-	+	+	-	+	-	-	-	-	-	-	-	+	+	+	+	-	93.7	Bacillus infantis	NRRL B-14911	B14911_23587	73.9	527	0
ENI_CDS8	dppF	319	Membrane	N	Oligopeptide ABC transporter ATP-binding protein	-	-	-	-	-	+	-	-	-	+	+	-	+	-	-	-	-	-	-	-	+	+	+	+	-	94.2	Bacillus infantis	NRRL B-14911	B14911_23592	77.5	519	0
ENI_CDS9	dppE	538	Membrane	Y	Oligopeptide ABC transporter peptide binding protein	-	-	-	-	-	+	-	-	-	+	+	-	+	-	-	-	-	-	-	-	+	+	+	+	-	92.1	Bacillus infantis	NRRL B-14911	B14911_23597	71.1	819	0
ENI_CDS10	-	127	Membrane	N	Hypothetical protein	-	-	-	-	-	+	-	-	-	+	+	-	+	-	-	-	-	-	-	-	+	+	+	+	-	71.2	Bacillus infantis	NRRL B-14911	B14911_23602	29.5	51.7	60000
ENI_CDS11	pcp	200	Cytoplasm	N	Pyrrolidone-carboxylate peptidase	-	-	-	-	-	+	-	-	-	+	+	-	+	-	-	-	-	-	-	-	+	+	+	+	-	86.1	Bacillus infantis	NRRL B-14911	B14911_02954	62.1	263	3e-84
ENI_CDS12	-	187	Cytoplasm	N	Protein of unknown function DUF82	-	-	-	-	-	-	-	-	-	-	-	-	-	-	-	-	-	-	-	-	+	+	+	+	-	95.3	Caldalkalibacillus thermarum	TA2.A1	CathTA2_3070	73.1	294	3e-98
ENI_CDS13	istB	250	Cytoplasm	N	IstB domain protein ATP-binding protein	-	-	-	-	-	-	-	-	-	+	+	-	-	-	-	-	-	-	-	-	-	-	-	-	-	100	Bacillus methanolicus	PB1	PB1_04095	81.9	405	2e-140
ENI_CDS14	tnp	501	Cytoplasm	N	Transposase	-	-	-	-	-	-	-	-	-	+	+	-	-	-	-	-	-	-	-	-	-	-	-	-	-	100	Bacillus methanolicus	PB1	PB1_04100	60	625	0
ENI_CDS15	gntR	371	Cytoplasm	N	GntR family transcriptional regulator	-	-	-	-	-	-	-	-	-	-	-	-	-	-	-	-	+	+	+	-	-	-	-	-	-	99.4	Paenibacillus barengoltzii	G22	C812_00644	37.8	244	2e-72
ENI_CDS16	ugpB	452	Membrane	Y	Multiple sugar transporter substrate-binding protein	-	-	-	-	-	-	-	-	-	-	-	-	-	-	-	-	+	+	+	-	-	-	-	-	-	100	Paenibacillus barengoltzii	G22	C812_02342	57.9	526	0
ENI_CDS17	msmF	311	Membrane	N	Multiple sugar transport system permease	-	-	-	-	-	-	-	-	-	-	-	-	-	-	-	-	+	+	+	-	-	-	-	-	-	100	Paenibacillus barengoltzii	G22	C812_02343	61.5	338	3e-112
ENI_CDS18	ugpE	274	Membrane	N	Multiple sugar transport system permease	-	-	-	-	-	-	-	-	-	-	-	-	-	-	-	-	+	+	+	-	-	-	-	-	-	100	Paenibacillus barengoltzii	G22	C812_02344	62.5	367	3e-124
ENI_CDS19	manA	1044	Cytoplasm	Y	α-D-mannosidase	-	-	+	-	-	-	-	-	-	-	-	-	-	-	-	-	+	+	+	-	-	-	-	-	-	93.6	Paenibacillus barengoltzii	G22	C812_01275	61.6	1315	0
ENI_CDS20	gltP	413	Membrane	N	Proton/glutamate symporter family protein	-	-	-	-	-	-	-	-	-	-	-	-	-	-	-	-	+	+	+	-	-	-	-	-	-	100	Bacillus cereus	VD115	IIO_04419	66.9	556	0
ENI_CDS21	mviM1	349	Cytoplasm	N	Dehydrogenase	-	-	-	-	-	-	-	-	-	-	-	-	-	-	-	-	+	+	+	-	-	-	-	-	-	100	Bacillus cereus	E33L	pE33L466_0294	83.4	619	0
ENI_CDS22	mviN	329	Cytoplasm	N	Oxidoreductase domain containing protein	-	-	-	-	-	-	-	-	-	-	-	-	-	-	-	-	+	+	+	-	-	-	-	-	-	99.1	Lysinibacillus fusiformis	ZB2	C518_1057	46.2	312	1e-100
ENI_CDS23	rbsA	502	Membrane	N	D-ribose ABC transporter ATP binding protein	-	-	-	-	-	-	-	-	-	-	-	-	-	-	-	-				-	-	-	-	-	-	100	Lysinibacillus fusiformis	ZB2	C518_1059	68.5	690	0
ENI_CDS24	rbsC	329	Membrane	N	D-ribose ABC transporter permease	-	-	-	-	-	-	-	-	-	-	-	-	-	-	-	-				-	-	-	-	-	-	100	Lysinibacillus fusiformis	ZB2	C518_1060	83.5	493	2e-172
ENI_CDS25	rbsB	318	Membrane	Y	D-ribose-binding periplasmic protein	-	-	-	-	-	-	-	-	-	-	-	-	-	-	-	-				-	-	-	-	-	-	100	Lysinibacillus fusiformis	ZB2	C518_1061	66.3	440	1e-151
ENI_CDS26	rbsR	336	Cytoplasm	N	Transcriptional regulator	-	-	-	-	-	-	-	-	-	-	-	-	-	-	-	-				-	-	-	-	-	-	100	Lysinibacillus fusiformis	ZB2	C518_1062	51.4	343	3e-113
ENI_CDS27	lacI	333	Cytoplasm	N	LacI family transcription regulator	-	-	+	-	-	-	-	-	-	-	-	-	-	-	-	-	-	-	-	+	-	-	-	-	-	84.6	Caldalkalibacillus thermarum	TA2.A1	CathTA2_1130	57.2	401	3e-135
ENI_CDS28	mviM1	334	Cytoplasm	N	Dehydrogenase	-	-	+	-	-	-	-	-	-	-	-	-	-	-	-	-	-	-	-	+	-	-	-	-	-	87.7	Thermotoga thermarum	DSM 5069	Theth_1086	43.5	292	6e-93
ENI_CDS29	mviN	396	Cytoplasm	N	Oxidoreductase domain containing protein	-	-	+	-	-	-	-	-	-	-	-	-	-	-	-	-	-	-	-	+	-	-	-	-	-	92.1	Desmospora sp.	8437	HMPREF9374_3303	72.8	613	0
ENI_CDS30	mviM2	341	Cytoplasm	N	Dehydrogenase	-	-	+	-	-	-	-	-	-	-	-	-	-	-	-	-	-	-	-	+	-	-	-	-	-	88.8	Bacillus atrophaeus	1942	BATR1942_03040	72.1	510	3e-177
ENI_CDS31	mocB	321	Membrane	Y	Rhizopine-binding protein	-	-	+	-	-	-	-	-	-	-	-	-	-	-	-	-	-	-	-	+	-	-	-	-	-	88.8	Bacillus halodurans	C-125	BH2323	58.6	373	3e-125
ENI_CDS32	rbsA	503	Membrane	N	D-ribose ABC transporter ATP binding protein	-	-		-	-	-	-	-	-	-	-	-	-	-	-	-	-	-	-		-	-	-	-	-	85.2	Bacillus halodurans	C-125	BH2322	69.8	725	0
ENI_CDS33	rbsC	332	Membrane	N	D-ribose ABC transporter permease	-	-		-	-	-	-	-	-	-	-	-	-	-	-	-	-	-	-		-	-	-	-	-	89.8	Bacillus halodurans	C-125	BH2321	69.2	394	2e-132
ENI_CDS34	iolG	340	Cytoplasm	N	Myo-inositol 2-dehydrogenase	-	-	-	-	-	-	-	-	-	-	-	-	-	-	-	-				-	-	-	-	-	-	99.8	Bacillus megaterium	QM B1551	BMQ_0488	73.5	515	0
ENI_CDS35	iolI	280	Cytoplasm	N	Inosose isomerase	-	-		-	-	-	-	-	-	-	-	-	-	-	-	-	-	-	-		-	-	-	-	-	76.7	Acetonema longum	DSM 6540	ALO_15267	64.7	403	3e-132
ENI_CDS36	iolD	644	Cytoplasm	N	3D-(3,5/4)-trihydroxycyclohexane-1,2-dione hydrolase	-	-		-	-	-	-	-	-	-	-	-	-	-	-	-					-	-	-	-	-	83.2	Bacillus megaterium	QM B1551	BMQ_3471	73.9	1013	0
ENI_CDS37	iolE	298	Cytoplasm	N	Inosose dehydratase	-	-	-	-	-	-	-	-	-	-	-	-	-	-	-	-				-	-	-	-	-	-	100	Clostridium tetani	E88	CTC_00512	72.5	462	5e-161
ENI_CDS38	iolE	309	Cytoplasm	N	Inosose dehydratase	-	-		-	-	-	-	-	-	-	-	-	-	-	-	-	-	-	-		-	-	-	-	-	79.7	Brevibacillus sp.	CF112	PMI08_04420	54.4	350	4e-116
ENI_CDS39	iolB	275	Cytoplasm	N	5-deoxyglucuronate isomerase	-	-		-	-	-	-	-	-	-	-	-	-	-	-	-					-	-	-	-	-	90.4	Bacillus megaterium	QM B1551	BMQ_3470	74.3	448	2e-155
ENI_CDS40	iolC	336	Cytoplasm	N	5-dehydro-2-deoxygluconokinase	-	-		-	-	-	-	-	-	-	-	-	-	-	-	-					-	-	-	-	-	90.2	Caldalkalibacillus thermarum	TA2.A1	CathTA2_1128	78	532	2e-155
ENI_CDS41	iolA	486	Cytoplasm	N	Methylmalonate semialdehyde dehydrogenase	-	-		-	-	-	-	-	-	-	-	-	-	-	-	-					-	-	-	-	-	95.5	Caldalkalibacillus thermarum	TA2.A1	CathTA2_1129	80.7	837	0
ENI_CDS42	fbaA	295	Cytoplasm	N	Fructose-1,6-bisphosphate aldolase	-	-		-	-	-	-	-	-	-	-	-	-	-	-	-					-	-	-	-	-	88	Caldalkalibacillus thermarum	TA2.A1	CathTA2_1604	71.1	427	8e-145
ENI_CDS43	-	375	Cytoplasm	N	MFS transporter	-	-	-	-	-	-	-	-	-	-	-	-	-	-	-	-	-	-	-		-	-	-	-	-	-	Bacillus halodurans	C-125	BH2311	59.6	414	1e-139
ENI_CDS44	lacI	344	Cytoplasm	N	LacI family transcription regulator	-	-	-	-	-	-	-	-	-	-	-	-	-	-	-	-	-	-	-		-	-	-	-	-	-	Paenibacillus sp.	786	POTG_03750	56.6	402	3e-136
ENI_CDS45	-	421	Membrane	Y	Sugar ABC transporter substrate-binding protein	-	-	-	-	-	-	-	-	-	-	-	-	-	-	-	-	-	-	-		-	-	-	-	-	-	Caldicellulosiruptor owensensis	OL	Calow_1945	53.8	450	1e-152
ENI_CDS46	-	296	Membrane	N	Sugar ABC transporter permease	-	-	-	-	-	-	-	-	-	-	-	-	-	-	-	-	-	-	-		-	-	-	-	-	-	Caldicellulosiruptor owensensis	OL	Calow_1944	61.3	373	6e-126
ENI_CDS47	-	305	Membrane	N	Sugar ABC transporter permease	-	-	-	-	-	-	-	-	-	-	-	-	-	-	-	-	-	-	-		-	-	-	-	-	-	Caldicellulosiruptor owensensis	OL	Calow_1943	71.5	375	7e-127
